# Supplementary material for: Dissecting the Role of SMYD2 and Its Inhibitor (LLY-507) in the Treatment of Chemically Induced Non-Small Cell Lung Cancer (NSCLC) by Using Fe3O4 Nanoparticles Drug Delivery System
Source: Pharmaceuticals (Basel). 2023 Jul 10;16(7):986. doi: 10.3390/ph16070986 (PMC10384399; doi:10.3390/ph16070986)
Supplement: Supplementary file 1 [file pharmaceuticals-16-00986-s001.zip]

Archive with 1 entries (1 files):
- pharmaceuticals-2336840-supplementary.pdf
